# Supplementary material for: Quantitative optimization exploration of the cultivation program for medical product management professionals based on QFD-obstacle integration model
Source: PLoS One. 2026 Mar 31;21(3):e0339633. doi: 10.1371/journal.pone.0339633 (PMC13038009; doi:10.1371/journal.pone.0339633)
Supplement: S1 File — (ZIP) [file pone.0339633.s001.zip]

Archive with 6 entries (5 files):
- original data/
- original data/Data Description.docx
- original data/Evaluation Scale of Elements in the Training Model for Medical Product Management Talents - Enterprises.xlsx
- original data/Evaluation Scale of Elements in the Training Model for Medical Product Management Talents - Regulatory Authorities.xlsx
- original data/Evaluation Scale of Elements in the Training Model for Medical Product Management Talents - Students_150_150.xlsx
- original data/Research on the Correlation between the Elements of Competency Requirements for Talents in the Medical Product Management Major and the Training Program_7_7(1).xlsx
