# Supplementary material for: Quantitative optimization exploration of the cultivation program for medical product management professionals based on QFD-obstacle integration model
Source: PLoS One. 2026 Mar 31;21(3):e0339633. doi: 10.1371/journal.pone.0339633 (PMC13038009; doi:10.1371/journal.pone.0339633)
Supplement: S1 File — (ZIP) [file pone.0339633.s001.zip › original data/Evaluation Scale of Elements in the Training Model for Medical Product Management Talents - Enterprises.xlsx]

## Sheet: Sheet1
Serial number	Time to submit answers	Time spent	source	Total points	1. Your gender:	2. Your education background	3. Your position:	4, your years of work:	5, Do you have medical device related work experience:	6, medical product management professional needs to have personal qualities - professional ethics and responsibility	6. Team spirit	6. Ability to self-learn and update knowledge	6, ability to withstand pressure and strain	6, innovative thinking and open attitude	6, problem analysis and solution	6, risk assessment and management	6, communication and coordination	6, data analysis and processing	6, data analysis and processing	7, medical device definition, product classification, typical medical devices and other basic knowledge	8, medical device supervision basis Knowledge understanding (regulatory establishment, full life cycle regulation, etc.)	9, medical, biological, chemical, mechanical and other basic disciplines of medical devices	10, familiar with medical device related laws, regulations and standards (such as "Medical device supervision and Management Regulations", "Medical device production quality management standards", YY/T 13485 mandatory or recommended standards in the pharmaceutical industry)	11, the degree of concern for new policies of medical devices (such as innovation approval, conditional approval, etc.)	12, the degree of concern for medical device market dynamics	13, the degree of mastery of clinical trial design and clinical data analysis of medical devices	14, the degree of understanding of foreign regulatory systems and policies of medical devices (such as the United States)	15, understanding of the medical device design, development and manufacturing process	16, understanding of the quality control in the medical device production process (GMP	17, understanding the design principle or working mechanism of typical medical devices	18, master the medical device registration procedures, application information filling and relevant regulatory requirements	19, master the requirements for the establishment and operation of medical device quality system	20, medical device risk management and assessment (medical device adverse event data collection and prediction)	21, the basic operation of computers and the use of modern tools such as big data technology	22, the understanding of medical device policy, development and implementation	23, regulatory review (for medical device safety and effectiveness	24, Attention to new medical devices and the combination of medical devices and new technology	25, core curriculum - foreign language courses	25, computer and big data courses	25, medical devices (medical electronic instruments, clinical diagnostic equipment)	25, basic courses (chemistry, biology, management, economics, law)	25, Medical device regulation course	25, medical device registration, production, clinical trials, post-market and other basic courses	25, medical device lifecycle supervision course	26, practical teaching - Computer practical courses (data visualization, data mining, Python	26, Chemical practice courses (biochemistry, analytical chemistry, instrument analysis)	26, medical device practice courses (medical electronic instruments, clinical diagnostic equipment, diagnostic reagents principle and preparation)	26, medical device supervision practice courses (risk management before GMP certification, QMS establishment)	27, school-enterprise cooperation production practice
1	2024/2/28 9:46:14	472seconds	wechat	134	1	4	staff	4	1	5	5	5	5	3	5	5	5	5	3	5	5	5	5	5	3	5	2	4	5	5	5	5	5	3	5	5	5	3	4	5	4	5	5	5	5	3	5	5	3
2	2024/2/29 12:21:31	147seconds	wechat	108	1	4	MANAGER	4	1	5	5	4	5	4	4	4	4	4	3	4	4	4	3	3	3	3	3	3	3	3	3	3	3	3	3	3	3	3	3	2	3	3	3	3	3	3	3	3	3
3	2024/2/29 12:21:31	147seconds	wechat	108	1	4	MANAGER	4	1	5	5	4	5	4	4	4	4	4	3	4	4	4	3	3	3	3	3	3	3	3	3	3	3	3	3	3	3	3	3	2	3	3	3	3	3	3	3	3	3
4	2024/2/29 12:26:03	410seconds	wechat	132	1	4	sell	3	1	5	5	5	5	5	5	5	5	5	3	4	5	5	3	5	5	5	4	1	1	2	4	5	5	3	5	5	4	2	5	5	5	5	5	5	5	5	5	5	5
5	2024/2/29 12:26:42	362seconds	wechat	120	2	4	MANAGER	4	1	5	3	3	3	3	3	3	3	3	3	5	5	5	5	5	5	5	5	5	5	3	3	3	3	3	3	3	3	5	5	5	4	5	5	5	5	5	5	4	5
6	2024/3/6 9:35:21	158seconds	wechat	117	1	5	Teacher	4	1	5	4	5	5	5	5	5	4	4	3	5	3	3	4	4	3	3	3	3	3	3	3	3	3	3	4	4	3	4	4	3	3	4	4	4	4	4	4	3	5
7	2024/3/6 9:48:11	642seconds	wechat	124	2	4	Deputy general manager	4	1	5	5	5	5	5	5	5	5	5	5	5	5	3	5	5	5	3	3	3	3	3	3	4	3	3	3	3	3	3	3	3	3	3	3	3	3	3	3	3	3
8	2024/3/8 12:50:24	114seconds	wechat	152	1	4	CRA	3	1	5	5	5	5	5	5	5	5	5	5	5	5	5	5	5	5	5	5	5	5	5	5	5	5	5	5	5	5	5	5	5	5	5	5	5	5	5	5	5	5
9	2024/3/8 12:50:42	134seconds	wechat	152	2	4	pm	3	1	5	5	5	5	5	5	5	5	5	5	5	5	5	5	5	5	5	4	5	5	5	5	5	5	5	5	5	5	5	4	5	5	5	5	5	4	5	5	5	5
10	2024/3/8 12:51:23	134seconds	wechat	153	2	5	BD	3	1	5	5	5	5	5	5	5	5	5	4	5	5	5	5	5	5	5	5	5	5	5	5	5	5	5	5	5	5	5	5	5	5	5	5	5	5	5	5	5	5
11	2024/3/8 12:51:44	153seconds	wechat	143	1	4	CRA	2	1	5	5	5	5	4	5	5	5	4	4	5	5	4	5	5	4	5	4	4	5	4	4	5	5	4	4	5	5	4	4	5	5	5	4	5	4	5	5	5	5
12	2024/3/8 12:56:32	492seconds	wechat	152	2	4	Project manager	2	1	5	5	5	5	5	5	5	5	5	4	5	5	5	5	5	5	5	5	5	5	5	5	5	5	5	5	5	5	4	5	5	5	5	5	5	5	5	5	5	5
13	2024/3/8 12:56:35	222seconds	wechat	139	2	3	CRA	2	1	5	5	5	5	5	5	5	5	5	5	5	4	4	5	5	3	5	3	4	3	5	5	4	5	5	4	4	4	5	5	5	5	5	5	5	4	4	5	4	5
14	2024/3/8 12:58:43	591seconds	wechat	147	1	5	R&d director	4	1	5	5	5	5	5	5	5	5	5	4	5	5	5	5	5	5	5	3	5	5	5	5	5	5	4	5	5	5	3	3	5	4	4	4	5	4	3	5	5	5
15	2024/3/8 13:04:06	375seconds	wechat	137	1	5	General MANAGER	4	1	5	5	5	5	5	5	5	5	5	4	4	4	5	5	4	4	4	4	4	4	5	4	5	4	4	4	4	4	4	4	5	5	4	5	4	5	4	5	4	5
16	2024/3/8 13:06:19	612seconds	wechat	126	1	5	General MANAGER	4	1	4	4	5	5	4	4	5	4	3	2	4	4	3	4	4	3	4	3	3	4	4	5	5	4	4	5	5	5	4	3	5	4	5	5	5	3	4	5	5	4
17	2024/3/8 13:11:59	1092seconds	wechat	128	1	4	Vice President of Shanghai Yangtze River Delta Medical Device Industry Development Promotion Association	4	1	5	3	5	5	5	5	5	4	4	4	4	4	4	3	5	4	5	3	4	4	4	5	4	4	4	3	4	4	3	4	5	4	4	5	4	4	4	5	5	5
18	2024/3/8 13:15:33	290seconds	wechat	140	2	5	Project manager	4	1	5	5	5	5	5	5	5	5	5	4	5	5	5	5	5	4	4	4	4	3	3	5	5	4	5	4	4	4	3	3	5	4	5	4	4	5	4	4	4	5
19	2024/3/8 13:21:37	156seconds	wechat	108	2	5	General MANAGER	4	1	5	4	5	5	4	5	5	4	2	1	4	3	2	2	4	5	4	2	2	2	2	4	5	4	2	4	4	4	2	2	4	4	5	2	3	2	3	4	2	4
20	2024/3/8 13:36:10	1000seconds	wechat	123	2	5	MANAGER	4	1	5	4	4	4	4	4	5	3	4	4	4	4	4	5	4	4	5	3	4	4	4	4	3	4	3	4	4	4	4	4	4	2	4	4	4	3	3	4	4	5
21	2024/3/8 13:46:42	350seconds	wechat	152	2	4	Quality system personnel	4	1	5	5	5	5	5	5	5	5	5	4	5	5	5	5	5	5	5	5	5	5	5	5	5	5	5	5	5	5	4	5	5	5	5	5	5	5	5	5	5	5
22	2024/3/8 13:51:50	112seconds	wechat	129	1	4	Office director	4	1	5	5	4	4	4	5	4	4	3	3	5	5	4	4	4	4	4	3	3	4	4	4	4	4	5	4	4	4	4	3	4	4	4	3	4	4	3	4	3	5
23	2024/3/8 14:51:38	250seconds	wechat	120	1	4	CRA	4	1	5	4	4	4	3	4	4	5	3	4	4	4	3	4	3	3	4	4	2	4	3	4	4	5	5	5	3	3	4	3	4	2	4	5	4	3	2	3	4	5
24	2024/3/8 14:58:42	235seconds	wechat	152	2	4	Registered manager	4	1	5	5	5	5	5	5	5	5	5	5	5	5	5	5	5	5	5	4	5	4	5	5	5	5	5	5	5	5	4	5	5	5	5	5	5	5	4	5	5	5
25	2024/3/8 15:01:19	366seconds	wechat	105	1	5	Middle management	4	1	5	5	5	4	4	3	5	3	3	2	5	5	4	5	3	3	2	1	3	4	3	4	4	3	1	3	3	2	2	2	3	3	4	4	5	2	2	3	4	3
26	2024/3/8 15:02:15	269seconds	wechat	144	1	4	Registration	1	1	5	5	5	5	5	5	5	5	5	5	5	5	5	4	5	5	4	4	3	3	5	5	4	5	5	5	5	5	3	4	5	4	5	5	5	4	3	5	5	5
27	2024/3/8 15:04:17	205seconds	wechat	150	2	5	CEO	4	1	5	5	5	5	5	5	5	5	5	4	5	5	5	5	5	5	5	5	5	5	5	5	5	5	5	5	5	5	5	5	5	3	5	5	5	5	5	5	5	5
28	2024/3/8 15:20:40	5995seconds	wechat	138	2	5	Vice president	4	1	5	5	4	5	4	5	5	5	4	4	5	5	5	5	4	4	2	3	3	5	5	4	5	5	4	5	5	4	4	4	5	5	4	4	5	4	5	5	4	5
29	2024/3/8 15:58:44	329seconds	wechat	146	2	4	Quality assurance	3	1	5	5	5	5	4	5	5	5	5	5	4	5	3	5	4	3	5	5	5	5	4	5	5	5	5	5	5	4	5	5	3	3	5	4	4	4	4	4	5	5
30	2024/3/8 16:16:40	125seconds	wechat	155	2	4	registrar	3	1	5	5	5	5	5	5	5	5	5	5	5	5	5	5	5	5	5	5	5	5	5	5	5	5	5	5	5	5	5	5	5	5	5	5	5	5	5	5	5	5
31	2024/3/8 17:34:21	414seconds	wechat	135	1	4	Deputy general manager	4	1	5	5	5	4	3	4	5	3	3	2	5	5	5	4	5	5	5	5	5	5	5	5	5	5	4	4	5	5	3	3	5	5	5	5	5	3	3	3	2	3
32	2024/3/9 10:02:55	360seconds	wechat	120	1	4	Management representative	4	1	5	5	5	4	3	5	4	4	3	4	4	5	1	5	4	3	4	1	4	3	3	4	5	5	4	5	5	5	3	4	4	1	3	4	4	4	4	4	3	4
33	2024/3/9 10:07:05	183seconds	wechat	148	1	5	Management representative	4	1	5	5	5	5	5	5	5	5	5	3	5	5	5	5	4	4	4	5	5	5	5	5	5	5	5	5	5	5	5	5	5	5	5	5	5	5	5	5	5	4
34	2024/3/9 13:25:55	349seconds	wechat	130	2	5	Quality regulation director	4	1	5	5	4	5	4	5	4	5	4	4	4	4	4	4	4	4	4	4	5	5	4	4	4	4	4	4	4	4	4	5	4	4	4	4	4	4	4	4	4	4
35	2024/3/9 8:07:07	178seconds	wechat	155	2	4	CRA	1	1	5	5	5	5	5	5	5	5	5	5	5	5	5	5	5	5	5	5	5	5	5	5	5	5	5	5	5	5	5	5	5	5	5	5	5	5	5	5	5	5
36	2024/3/10 16:27:47	182seconds	wechat	127	1	5	Deputy general manager	4	1	4	4	4	4	5	5	4	5	4	4	4	4	5	4	4	4	4	4	4	4	4	4	4	4	4	4	4	4	5	4	5	5	4	4	4	5	4	4	4	5
37	2024/3/10 17:14:06	127seconds	wechat	155	1	4	Production director	3	1	5	5	5	5	5	5	5	5	5	5	5	5	5	5	5	5	5	5	5	5	5	5	5	5	5	5	5	5	5	5	5	5	5	5	5	5	5	5	5	5
38	2024/3/11 13:40:42	176seconds	wechat	155	1	4	Management representative	4	1	5	5	5	5	5	5	5	5	5	5	5	5	5	5	5	5	5	5	5	5	5	5	5	5	5	5	5	5	5	5	5	5	5	5	5	5	5	5	5	5
39	2024/3/11 13:48:37	319seconds	wechat	108	1	4	Verification Department assistant manager	4	1	4	3	5	4	5	4	4	4	4	2	3	3	3	4	4	3	3	3	3	3	3	3	3	4	3	3	3	3	2	4	4	4	4	4	4	5	4	4	4	4
40	2024/3/11 21:58:20	240seconds	wechat	148	1	3	Production manager	4	1	5	5	5	3	4	5	5	5	5	3	5	5	5	5	5	4	5	5	5	5	5	5	5	5	5	5	5	5	3	4	4	5	5	5	5	4	4	5	5	5
41	2024/3/11 8:30:47	150seconds	wechat	142	1	4	Safety regulation engineer	4	1	5	5	5	5	5	5	5	5	5	4	4	5	4	4	4	4	4	4	5	5	5	5	5	5	4	4	5	4	4	4	5	4	5	5	5	4	4	5	4	5
42	2024/3/13 11:05:02	224seconds	wechat	111	1	5	Project manager	4	1	5	5	5	5	3	4	3	4	3	3	4	4	4	5	4	3	4	4	4	4	4	3	3	3	2	2	3	4	4	4	5	5	5	5	5	3	3	4	4	4
43	2024/3/13 11:12:28	507seconds	wechat	105	2	3	MANAGER	4	1	5	5	5	3	3	5	5	3	5	3	3	3	3	3	3	3	3	3	3	5	3	3	4	3	3	3	3	3	3	3	3	3	3	4	3	3	3	3	3	3
44	2024/3/13 11:13:46	2587seconds	wechat	142	2	4	Deputy general manager	4	1	5	5	5	5	5	5	5	5	5	4	5	5	5	5	5	4	4	3	5	5	5	5	5	5	5	5	5	5	4	5	4	4	5	5	5	3	3	4	5	4
45	2024/3/13 13:48:54	290seconds	wechat	151	2	5	MANAGER	4	1	5	5	5	5	5	5	5	5	5	5	5	5	5	5	5	5	5	5	5	5	5	5	5	5	5	5	5	5	5	5	5	5	5	5	5	4	5	4	5	5
46	2024/3/13 15:08:18	142seconds	wechat	148	2	2	Store manager	3	1	5	5	5	5	5	5	5	5	5	5	5	5	5	5	5	5	5	5	5	5	5	5	5	5	5	5	5	5	4	4	4	4	4	4	4	4	4	4	4	4
47	2024/3/13 15:19:11	793seconds	wechat	145	2	4	Store manager	3	1	5	5	5	5	5	5	5	5	5	4	5	5	5	5	5	5	4	5	4	4	5	4	5	5	5	5	5	5	5	5	5	4	5	5	5	5	4	5	5	5
48	2024/3/13 15:27:47	510seconds	wechat	138	2	2	Shop assistant	3	1	5	5	5	5	4	5	5	5	5	5	5	5	5	5	5	4	5	4	2	5	1	5	5	5	5	4	5	4	5	5	5	3	5	2	5	2	4	5	5	5
49	2024/3/18 19:29:55	129seconds	wechat	134	2	5	Regional manager	3	1	5	5	5	5	4	5	5	5	5	4	4	4	4	4	5	5	3	4	4	4	4	4	4	4	4	4	4	4	4	4	4	3	4	4	4	4	3	4	4	5
50	2024/3/18 19:32:18	138seconds	wechat	119	1	4	Sales manager	4	1	5	4	5	5	5	5	5	5	3	3	3	4	4	2	4	5	3	4	2	4	3	3	4	3	3	5	4	4	3	3	4	3	3	3	4	3	3	4	4	5
[truncated: 14 more columns]
