# Supplementary material for: Quantitative optimization exploration of the cultivation program for medical product management professionals based on QFD-obstacle integration model
Source: PLoS One. 2026 Mar 31;21(3):e0339633. doi: 10.1371/journal.pone.0339633 (PMC13038009; doi:10.1371/journal.pone.0339633)
Supplement: S1 File — (ZIP) [file pone.0339633.s001.zip › original data/Evaluation Scale of Elements in the Training Model for Medical Product Management Talents - Regulatory Authorities.xlsx]

## Sheet: Sheet1
Serial number	Time to submit the answer sheet	Time spent	Source	Total points	1.Your gender	2.Your education background	3. Your position:	4, your years of work	5, Do you have medical device related work experience:	6, medical product management professional needs to have personal qualities - professional ethics and responsibility	6. Team spirit	6. Ability to self-learn and update knowledge	6. Pressure resistance and strain capacity	6. Innovative thinking and open attitude	6. Ability to analyze and solve problems	6. Risk assessment and management ability	6. Communication and coordination skills	6. Ability of data analysis and processing	6. Foreign language skills (such as English)	7. Basic knowledge of medical device definition, product classification, typical medical devices, etc	8. Understanding the basic knowledge of medical device supervision (setting of regulatory bodies, whole-life cycle supervision, etc.)	9. Master the basic disciplines of medical devices such as medicine, biology, chemistry and machinery	10, familiar with medical device related laws, regulations and standards (such as "Medical device supervision and Management Regulations", "Medical device production quality management standards", YY/T 13485 and other mandatory or recommended standards in the pharmaceutical industry)	11. Attention to new medical device policies (such as innovation approval, conditional approval, etc.)	12. Attention to the dynamics of the medical device market	13. Master degree of clinical trial design and clinical data analysis of medical devices	14. Understanding of foreign regulatory systems and policies for medical devices (such as the United States, the European Union, etc.)	15. Understanding of medical device design, development and manufacturing process	16. Understanding of quality control in medical device manufacturing process (GMP)	17. Understand the design principle or working mechanism of typical medical devices	18. Master medical device registration procedures, application information filling and relevant regulatory requirements	19. Master the requirements for the establishment and operation of medical device quality system	20. Medical device risk management and evaluation (medical device adverse event data collection and prediction)	21. Basic computer operation and the use of modern tools such as big data technology	22. Understanding, formulation and implementation of medical device policies	23. Regulatory review (Evaluation of the safety and effectiveness of medical devices)	24. Attention to new medical devices and the combination of medical devices and new technologies	25. Core curriculum - Foreign language courses	25. Computer and big Data courses	25. Medical Equipment course (Medical electronic equipment, clinical diagnostic equipment)	25, basic courses (Chemistry, Biology, management, economics, law)	25. Medical device Regulations course	25, medical device registration, production, clinical trials, post-market and other basic courses	25. The whole life cycle supervision course of medical devices	26. Practical teaching - Computer practical courses (data visualization, data mining, Python data analysis)	26. Practical courses in chemistry (Biochemistry, Analytical Chemistry, Instrumental analysis)	26, medical device practice course (medical electronic instruments, clinical diagnostic equipment, diagnostic reagents principle and preparation)	26. Medical device supervision Practice course (Risk management before GMP certification, QMS establishment)	27. School-enterprise cooperation production practice
1	2024/2/24 17:01:25	975seconds	wechat	108	2	4	Chief pharmacist	4	1	5	5	5	3	3	4	4	5	3	3	4	4	3	3	3	3	2	3	3	3	3	5	5	4	3	3	3	3	3	3	4	3	5	4	4	3	3	4	4	4
2	2024/2/24 18:00:52	343seconds	wechat	139	1	5	Medical device inspection	2	1	5	5	5	5	5	5	5	5	5	5	5	5	5	5	5	5	4	4	5	4	5	4	4	4	4	4	4	4	5	5	5	5	5	5	5	4	5	5	5	5
3	2024/2/24 18:40:58	201seconds	wechat	150	2	5	inspector	3	1	5	5	5	5	5	5	5	5	5	5	5	5	5	5	5	5	5	5	5	5	5	5	5	5	5	5	5	5	5	5	5	5	5	5	5	5	5	5	5	5
4	2024/3/11 16:07:30	288seconds	wechat	144	1	4	Director of medical device testing laboratory	4	1	5	5	5	4	5	5	5	5	5	4	5	5	5	5	5	5	5	5	4	4	5	5	5	5	5	5	5	5	4	4	5	4	5	5	5	1	1	5	5	5
5	2024/3/11 16:11:45	818seconds	wechat	119	2	5	Medical device reviewer	4	1	5	4	5	4	5	5	5	4	5	3	3	3	2	5	5	5	3	3	4	4	3	3	3	3	3	5	3	4	3	4	3	2	5	4	4	2	2	2	4	5
6	2024/3/11 16:12:22	572seconds	wechat	112	1	4	Medical device inspection agency	4	1	4	3	4	4	3	4	5	4	3	4	4	4	4	5	3	4	3	3	4	4	3	4	4	3	3	4	4	3	4	3	4	3	4	4	3	3	3	4	4	4
7	2024/3/11 16:45:54	197seconds	wechat	150	1	5	Engineer	4	1	5	5	5	5	5	5	5	5	5	5	5	5	5	5	5	5	5	5	5	5	5	5	5	5	5	5	5	5	5	5	5	4	5	5	5	4	5	5	5	5
8	2024/3/11 17:15:05	404seconds	wechat	135	1	4	Director of provincial Drug Administration	4	1	5	5	5	5	5	5	5	4	3	2	5	5	4	4	4	5	4	4	4	5	4	5	5	4	4	5	5	5	3	4	5	4	5	5	5	4	4	5	5	5
9	2024/3/11 20:08:52	335seconds	wechat	124	2	5	subdean	4	1	5	5	5	4	4	5	4	5	4	3	4	4	3	4	4	4	4	4	4	4	4	4	5	4	4	4	4	4	3	4	4	4	5	5	5	4	4	5	5	4
10	2024/3/13 10:25:36	315seconds	wechat	112	1	5	Medical device department	2	1	5	5	5	5	4	5	5	5	3	1	5	5	5	4	3	3	2	2	3	3	4	2	3	4	2	5	2	4	1	2	3	5	5	3	4	2	3	3	3	4
11	2024/3/13 10:27:29	271seconds	wechat	121	1	5	Quality director	4	1	3	3	5	5	5	5	5	5	3	3	5	5	5	5	3	3	3	3	5	5	3	3	5	3	3	5	3	3	3	3	5	4	5	5	5	3	4	5	5	5
12	2024/3/13 10:32:42	291seconds	wechat	145	2	3	clerk	1	1	5	5	5	5	5	5	4	5	5	4	5	4	5	4	5	5	5	5	5	5	5	5	5	5	5	5	4	5	4	4	5	5	5	5	5	4	5	4	5	5
13	2024/3/13 10:36:02	218seconds	wechat	150	1	5	Research assistant	2	1	5	5	5	5	5	5	5	5	5	5	5	5	5	5	5	5	5	5	5	5	5	5	5	5	5	5	5	5	5	5	5	5	5	5	5	5	5	5	5	5
14	2024/3/13 10:44:55	270seconds	wechat	150	1	4	Quality supervisor	4	1	5	5	5	5	5	5	5	5	5	5	5	5	5	5	5	5	5	5	5	5	5	5	5	5	5	5	5	5	4	4	5	4	5	5	5	5	5	5	5	5
15	2024/3/13 10:47:52	313seconds	wechat	120	1	4	Middle-level cadres	4	1	5	5	5	5	5	5	5	5	3	2	4	4	3	5	5	3	2	2	3	4	2	4	5	5	4	5	5	4	1	3	3	3	5	3	3	3	3	3	5	3
16	2024/3/13 10:55:48	722seconds	wechat	147	2	4	Quality supervisor	2	1	5	5	5	5	5	5	5	5	5	4	5	5	5	5	5	5	5	4	4	5	5	5	5	5	5	5	5	5	5	5	5	5	5	5	5	5	5	5	5	5
17	2024/3/13 10:57:28	426seconds	wechat	104	1	4	Deputy department investigator	4	1	5	5	5	5	4	4	4	4	4	3	5	5	3	3	3	3	2	2	2	2	3	2	5	3	3	4	3	3	3	3	3	3	4	3	4	3	3	3	4	3
18	2024/3/13 11:07:40	702seconds	wechat	144	2	4	Department head	4	1	5	5	5	5	5	5	5	5	5	4	5	5	5	5	5	5	5	4	5	5	4	5	5	5	4	5	5	5	4	4	1	5	5	5	5	4	4	3	5	5
19	2024/3/13 11:13:05	246seconds	wechat	139	2	4	Chief section officer	4	1	5	5	5	5	5	5	5	5	5	3	5	5	5	5	5	5	4	4	3	5	4	5	5	3	5	5	5	5	4	4	4	4	4	4	4	4	4	4	4	4
20	2024/3/13 11:13:55	196seconds	wechat	146	2	4	staff	4	1	5	5	5	5	5	5	5	5	5	3	5	5	5	5	5	5	5	5	5	5	5	5	5	5	5	5	5	5	4	3	5	3	5	4	3	3	3	3	5	5
21	2024/3/13 11:21:47	426seconds	wechat	146	1	4	Section chief	4	1	5	5	5	5	5	5	5	5	5	5	5	5	5	5	5	5	5	4	5	5	5	5	5	5	4	5	5	5	3	5	5	4	5	5	5	4	4	4	4	4
22	2024/3/13 12:06:33	300seconds	wechat	90	2	4	Quality director	4	1	3	3	3	3	3	3	3	3	3	3	3	3	3	3	3	3	3	3	3	3	3	3	3	3	3	3	3	3	3	3	3	3	3	3	3	3	3	3	3	3
23	2024/3/13 13:33:27	133seconds	wechat	150	1	4	Supervisory department	4	1	5	5	5	5	5	5	5	5	5	5	5	5	5	5	5	5	5	5	5	5	5	5	5	5	5	5	5	5	5	5	5	5	5	5	5	5	5	5	5	5
24	2024/3/13 14:39:10	592seconds	wechat	97	1	4	Civil servant	4	1	3	3	3	3	4	3	3	3	3	4	3	3	3	3	4	3	3	3	3	3	3	3	3	4	4	3	4	3	4	3	3	3	3	4	3	4	3	3	3	4
25	2024/3/13 14:48:40	547seconds	wechat	110	2	5	Chief section officer	4	1	5	5	5	5	3	5	3	5	3	1	5	5	3	5	3	3	3	2	2	2	3	4	3	4	3	5	4	4	2	3	3	3	5	4	4	3	2	4	2	4
26	2024/3/13 14:52:32	829seconds	wechat	145	1	3	Level IV investigator	4	1	5	5	5	5	5	5	5	5	5	4	5	5	5	5	5	5	3	3	5	5	5	5	5	5	5	5	5	5	4	5	5	3	5	5	5	5	5	5	5	5
27	2024/3/13 16:29:49	157seconds	wechat	150	2	4	pharmacist	4	1	5	5	5	5	5	5	5	5	5	5	5	5	5	5	5	5	5	5	5	5	5	5	5	5	5	5	5	5	5	5	5	5	5	5	5	5	5	5	5	5
28	2024/3/13 21:26:20	207seconds	wechat	149	1	5	R&d director	4	1	5	5	5	5	5	5	5	5	5	5	5	4	5	5	5	5	5	5	5	5	5	5	5	5	5	5	5	5	1	1	5	1	5	5	5	5	5	5	5	5
29	2024/3/13 21:40:30	395seconds	wechat	85	2	4	technology	4	1	5	3	3	3	3	3	3	3	3	1	3	3	3	3	3	3	3	2	3	3	3	3	3	2	2	3	2	2	4	4	3	4	3	3	3	3	3	3	3	3
30	2024/3/14 7:45:20	744seconds	Enterprise wechat	130	2	5	Medical manager	4	1	3	5	5	3	5	5	5	5	5	3	5	5	3	4	4	4	5	5	5	3	4	5	4	5	3	5	5	4	2	3	4	3	3	4	4	3	3	4	4	4
31	2024/3/19 9:12:05	227seconds	wechat	139	1	4	staff	3	1	5	5	5	5	5	5	5	5	5	4	5	5	4	5	5	4	4	4	4	5	5	4	5	5	4	5	5	4	3	3	4	4	5	4	4	3	4	3	4	4
32	2024/3/19 11:16:21	263seconds	wechat	150	2	4	Chief Section Member I	4	1	5	5	5	5	5	5	5	5	5	5	5	5	5	5	5	5	5	5	5	5	5	5	5	5	5	5	5	5	5	4	4	4	4	5	5	5	5	5	5	5
33	2024/3/19 11:18:50	503seconds	wechat	128	1	4	staff	4	1	5	5	5	5	5	5	5	5	5	1	5	5	5	5	5	1	5	1	5	5	5	5	5	5	1	5	5	3	1	2	5	5	5	5	5	1	2	5	5	2
34	2024/3/19 11:22:28	274seconds	wechat	130	1	4	Chief Section Member I	1	1	3	3	3	3	3	3	3	3	3	3	5	5	5	5	5	5	5	5	5	5	5	5	5	5	5	5	5	5	5	5	5	5	5	5	5	5	5	5	5	5
35	2024/3/19 11:30:45	779seconds	wechat	127	2	4	Section member	4	1	3	3	3	3	3	3	3	3	3	4	5	5	5	5	5	4	4	4	5	5	5	5	5	5	5	5	5	5	4	4	5	5	5	5	5	4	5	4	5	5
36	2024/3/19 11:36:42	860seconds	wechat	101	1	5	Chief Section Member I	4	1	5	5	4	4	5	5	5	4	4	2	3	4	2	4	3	3	2	2	2	5	2	2	3	3	2	3	3	3	2	2	2	2	5	3	2	2	2	2	4	5
37	2024/3/19 11:38:56	745seconds	wechat	127	1	5	Medical device production supervision	4	1	4	5	5	4	3	5	5	5	5	3	5	5	3	5	5	3	4	3	4	5	4	3	5	5	3	5	4	4	3	3	3	3	5	5	5	3	4	3	5	4
38	2024/3/19 11:41:29	85seconds	wechat	150	1	4	State Food and Drug Administration	4	1	5	5	5	5	5	5	5	5	5	5	5	5	5	5	5	5	5	5	5	5	5	5	5	5	5	5	5	5	5	5	5	5	5	5	5	5	5	5	5	5
39	2024/3/19 11:43:19	327seconds	wechat	132	2	4	Chief Section Officer II	4	1	5	5	5	5	5	5	5	5	5	1	3	3	5	3	5	5	3	3	5	5	3	5	5	5	3	5	5	5	4	4	5	5	3	5	5	3	5	5	5	5
40	2024/3/19 12:04:22	312seconds	wechat	146	1	4	Secondary investigator	4	1	5	5	5	5	5	5	5	5	5	1	5	5	5	5	5	5	5	5	5	5	5	5	5	5	5	5	5	5	2	3	5	5	5	5	5	4	5	5	5	5
41	2024/3/19 12:11:35	1057seconds	wechat	150	1	4	Section member	4	1	5	5	5	5	5	5	5	5	5	5	5	5	5	5	5	5	5	5	5	5	5	5	5	5	5	5	5	5	5	5	5	5	5	5	5	5	5	5	5	5
42	2024/3/19 13:58:12	407seconds	wechat	143	1	3	Tertiary investigator	4	1	5	5	5	5	5	5	5	5	5	3	5	5	5	5	5	5	5	3	5	5	5	4	5	5	5	5	5	5	3	5	5	5	5	5	5	4	5	5	5	5
43	2024/3/19 16:31:48	818seconds	wechat	125	1	4	Level IV investigator	4	1	5	5	5	5	5	5	5	5	5	1	5	5	1	5	5	5	1	1	5	4	4	5	5	5	4	4	5	4	4	4	4	4	5	5	4	1	1	1	4	3
44	2024/3/19 16:31:50	280seconds	wechat	119	1	4	Deputy director level	4	1	3	3	3	3	3	3	3	3	3	4	5	5	5	5	5	5	5	1	5	5	5	5	5	5	1	5	5	5	4	4	4	4	5	5	5	4	4	4	5	5
45	2024/3/19 16:36:53	514seconds	wechat	92	1	4	Section chief	4	1	3	2	5	3	5	5	4	5	3	2	5	3	3	5	2	3	1	2	3	3	3	1	3	3	3	3	3	2	1	1	2	1	4	3	3	1	1	2	2	3
46	2024/3/19 17:46:31	288seconds	wechat	97	2	4	Section member	4	1	3	3	3	3	3	3	3	3	3	2	3	3	4	3	4	4	4	4	3	3	3	3	3	3	4	3	3	3	2	4	3	4	3	3	3	4	4	4	3	4
47	2024/3/19 20:41:10	227seconds	wechat	126	1	5	Medical device supervision	4	1	5	5	5	5	5	5	5	5	5	3	5	5	3	5	5	3	3	3	3	5	3	5	5	3	3	5	5	3	3	3	5	3	5	3	3	3	3	3	5	3
48	2024/3/19 20:53:08	503seconds	wechat	113	2	4	Chief section officer	3	1	5	4	5	3	3	5	5	3	3	1	5	5	2	5	4	4	3	2	2	5	3	5	5	3	3	5	5	3	1	2	2	2	5	5	5	5	2	2	5	5
49	2024/3/21 12:07:08	215seconds	wechat	131	2	4	Section member	4	1	5	4	4	4	4	5	5	4	4	3	5	5	5	5	4	5	5	4	4	5	5	4	5	4	4	4	4	4	4	4	5	4	5	4	4	4	4	5	5	4
50	2024/3/21 13:46:08	725seconds	wechat	125	1	4	Division level	4	1	5	5	5	5	5	5	5	5	5	3	5	5	4	5	5	3	2	2	5	5	5	5	5	3	3	3	3	3	4	2	3	3	3	5	5	2	3	3	3	3
[truncated: 16 more columns]
