# Supplementary material for: Quantitative optimization exploration of the cultivation program for medical product management professionals based on QFD-obstacle integration model
Source: PLoS One. 2026 Mar 31;21(3):e0339633. doi: 10.1371/journal.pone.0339633 (PMC13038009; doi:10.1371/journal.pone.0339633)
Supplement: S1 File — (ZIP) [file pone.0339633.s001.zip › original data/Evaluation Scale of Elements in the Training Model for Medical Product Management Talents - Students_150_150.xlsx]

## Sheet: Sheet1
Serial Number	Submission Time	Time Used	Source	Total points	1. Your gender:	2. Your grade:	3, your major:	4, medical product management professional needs to have personal qualities - professional ethics and responsibility	4. Team spirit	4. Ability to self-learn and update knowledge	4. Pressure resistance and strain capacity	4. Innovative thinking and open attitude	4. Ability to analyze and solve problems	4. Risk assessment and management ability	4. Communication and coordination ability	4. Ability of data analysis and processing	4. Foreign language skills (such as English)	5. Basic knowledge of medical device definition, product classification, typical medical devices, etc	6. Understanding the basic knowledge of medical device regulation (setting of regulatory bodies, whole-life cycle regulation, etc.)	7. Master the basic disciplines of medical devices such as medicine, biology, chemistry and machinery	8, familiar with medical device related laws, regulations and standards (such as "Medical device supervision and Management Regulations", "Medical device production quality management standards", YY/T 13485 and other mandatory or recommended standards in the pharmaceutical industry)	9. Attention to new medical device policies (such as innovation approval, conditional approval, etc.)	10. Attention to the dynamics of the medical device market	11. Master of clinical trial design and clinical data analysis of medical devices	12. Understanding of foreign regulatory systems and policies for medical devices (such as the United States, the European Union, etc.)	13. Understanding of medical device design, development and manufacturing process	14. Understanding of quality control in medical device manufacturing process (GMP)	15. Understand the design principle or working mechanism of typical medical devices	16, master medical device registration procedures, application information filling and relevant regulatory requirements	17. Master the requirements for the establishment and operation of medical device quality system	18. Medical device risk management and evaluation (medical device adverse event data collection and prediction)	19. Basic computer operation and the use of modern tools such as big data technology	20. Understanding, formulation and implementation of medical device policies	21. Regulatory review (Evaluation of the safety and effectiveness of medical devices)	22. Attention to new medical devices and the combination of medical devices and new technologies	23. Core curriculum - Foreign language courses	23. Computer and big Data courses	23. Medical Equipment course (Medical electronic equipment, clinical diagnostic equipment)	23. Basic courses (Chemistry, Biology, management, Economics, Law)	23. Medical device regulations course	23, medical device registration, production, clinical trials, post-market and other basic courses	23. The whole life cycle supervision course of medical devices	24. Practical teaching - Computer practical courses (data visualization, data mining, Python data analysis)	24. Practical courses in chemistry (Biochemistry, Analytical Chemistry, Instrumental analysis)	24, medical device practice course (medical electronic instruments, clinical diagnostic equipment, diagnostic reagents principle and preparation)	24. Medical Device supervision Practice course (Risk management before GMP certification, QMS establishment)	25. School-enterprise cooperation production practice	26. Second class (scientific research competition, college students' innovation and entrepreneurship training program, social practice, etc.)	27. Your satisfaction with the current situation of medical product management professional training by the school - Professional basic courses (chemistry, management, economics, etc.)
1	2024/2/18 10:23:24	590s	wechat	119	1	4	1	3	3	5	4	3	4	4	4	5	5	5	5	4	5	5	3	2	4	4	4	3	5	3	3	5	4	4	3	5	3	3	3	5	5	5	5	3	5	5	5	3	3
2	2024/2/18 11:28:11	340s	wechat	147	2	4	1	5	5	5	5	5	5	5	5	5	4	5	5	5	5	5	5	5	5	5	5	3	5	5	5	5	5	5	5	4	5	3	5	5	5	5	5	3	3	5	5	5	3
3	2024/2/18 11:34:00	209s	wechat	132	1	4	1	4	4	5	5	4	5	5	5	4	4	4	5	4	5	5	4	4	4	3	4	4	5	4	5	5	4	5	4	4	4	5	4	5	5	5	4	4	5	5	5	4	4
4	2024/2/18 11:34:05	181s	wechat	108	1	4	1	3	3	3	3	3	3	3	3	3	3	3	3	3	4	4	5	4	3	4	4	4	5	5	3	5	3	5	4	4	5	5	3	5	5	5	1	5	2	4	5	2	3
5	2024/2/18 11:39:04	369s	wechat	150	1	4	1	5	5	5	5	5	5	5	5	5	5	5	5	5	5	5	5	5	5	5	5	5	5	5	5	5	5	5	5	5	5	5	5	5	5	5	5	5	5	5	5	5	5
6	2024/2/18 11:45:59	176s	Mobile submission	131	2	4	1	5	5	5	5	5	5	5	5	5	5	5	5	3	5	4	4	4	4	4	4	4	4	4	4	4	4	4	4	4	4	5	4	5	5	5	5	4	4	5	4	3	4
7	2024/2/18 11:58:11	111s	wechat	150	1	4	1	5	5	5	5	5	5	5	5	5	5	5	5	5	5	5	5	5	5	5	5	5	5	5	5	5	5	5	5	5	5	5	5	5	5	5	5	5	5	5	5	5	5
8	2024/2/18 12:02:18	1713s	wechat	144	1	4	1	5	4	5	5	5	5	5	5	5	4	4	5	4	5	5	5	5	5	5	5	5	5	5	5	5	5	5	5	4	3	5	4	5	5	5	4	4	5	5	5	3	5
9	2024/2/18 12:04:17	262s	wechat	135	1	4	1	5	5	5	5	3	5	5	5	5	4	5	5	4	5	5	4	4	4	4	5	4	3	5	5	4	5	5	4	3	3	5	3	5	5	5	3	3	5	5	5	3	2
10	2024/2/18 13:17:39	146s	Mobile submission	148	2	4	1	5	5	5	5	5	5	5	5	5	4	5	5	4	5	5	5	5	5	5	5	5	5	5	5	5	5	5	5	5	5	5	5	5	5	5	5	5	5	5	5	5	5
11	2024/2/18 13:42:25	107s	Mobile submission	150	2	4	1	5	5	5	5	5	5	5	5	5	5	5	5	5	5	5	5	5	5	5	5	5	5	5	5	5	5	5	5	5	5	5	5	5	5	5	5	5	5	5	5	5	5
12	2024/2/18 19:04:39	265s	wechat	90	1	4	1	3	3	3	3	3	3	3	3	3	3	3	3	3	3	3	3	3	3	3	3	3	3	3	3	3	3	3	3	3	3	3	3	3	3	3	3	3	3	3	3	3	3
13	2024/2/26 19:40:16	166s	wechat	108	1	4	1	3	3	5	3	3	3	3	3	3	4	5	5	5	4	3	3	3	4	4	4	3	3	3	3	5	3	3	3	4	4	5	5	5	5	5	4	3	5	4	5	4	4
14	2024/3/1 9:51:15	258s	wechat	122	2	4	1	5	3	4	4	4	4	5	3	4	3	5	5	4	5	5	5	4	4	2	5	2	5	5	5	3	4	5	3	3	4	3	3	5	5	5	3	2	2	5	5	2	3
15	2024/3/1 9:51:38	189s	wechat	122	1	4	1	3	5	3	3	4	3	3	5	4	3	5	5	4	4	5	4	5	3	4	4	5	5	4	5	3	5	4	5	3	4	5	3	4	5	5	4	3	5	5	4	3	4
16	2024/3/1 9:54:47	178s	wechat	147	1	3	1	5	5	5	5	3	5	5	5	4	5	5	5	5	5	5	5	5	5	5	5	5	5	5	5	5	5	5	5	5	5	5	5	5	5	5	5	5	5	5	5	5	5
17	2024/3/1 9:55:24	196s	wechat	147	2	4	1	5	5	5	5	5	5	5	5	5	5	5	5	5	5	5	5	4	5	5	5	4	5	5	5	5	5	5	5	4	5	5	5	5	5	5	5	5	5	5	4	5	4
18	2024/3/1 9:58:46	212s	wechat	134	2	4	1	4	3	4	3	5	4	4	5	4	4	5	5	5	5	5	5	5	5	5	5	5	5	5	4	4	5	4	4	4	4	5	4	4	5	5	4	4	4	4	4	4	3
19	2024/3/1 10:00:52	300s	wechat	133	1	4	1	5	5	5	5	5	5	5	5	5	5	4	5	4	4	4	4	4	4	4	4	4	4	4	4	4	4	4	4	5	5	5	5	5	5	5	4	4	4	5	5	5	4
20	2024/3/1 10:04:31	194s	wechat	99	2	4	1	3	4	5	3	4	3	2	4	4	3	3	4	4	4	2	4	2	3	4	4	2	4	2	4	2	4	4	2	2	3	4	3	4	3	4	2	3	4	3	2	4	4
21	2024/3/1 10:06:01	129s	wechat	136	1	4	1	4	4	5	4	5	5	5	5	5	4	5	5	4	5	5	4	5	5	4	4	3	5	5	5	4	4	5	5	3	4	4	4	5	5	5	4	4	5	5	4	4	5
22	2024/3/1 10:06:58	398s	wechat	150	2	4	1	5	5	5	5	5	5	5	5	5	5	5	5	5	5	5	5	5	5	5	5	5	5	5	5	5	5	5	5	5	5	5	5	5	5	5	4	4	4	5	5	5	4
23	2024/3/1 10:18:43	564s	wechat	131	1	5	1	5	4	5	3	3	4	5	4	5	4	4	4	4	4	5	5	5	4	5	4	5	4	5	5	5	4	5	3	3	4	5	3	4	5	5	3	3	4	5	5	4	3
24	2024/3/1 10:32:48	448s	wechat	119	2	4	1	3	4	4	4	4	4	4	4	4	4	4	4	4	4	4	4	4	4	4	4	4	4	4	4	4	4	4	4	4	4	4	4	4	4	4	4	4	4	4	4	4	4
25	2024/3/1 10:35:09	241s	wechat	144	2	4	1	5	5	5	5	5	5	5	5	5	4	5	5	4	5	5	5	5	5	4	5	4	5	5	5	4	5	5	5	4	5	5	5	5	5	5	5	5	5	5	5	4	3
26	2024/3/1 11:19:42	79s	wechat	117	1	3	1	5	4	5	5	5	5	4	5	3	1	4	4	4	3	4	3	3	4	4	4	4	4	4	4	3	4	3	4	4	4	4	4	4	4	4	4	4	4	4	4	4	4
27	2024/3/1 11:19:54	281s	wechat	141	2	3	1	5	5	5	5	5	5	5	5	5	3	5	5	5	5	5	5	5	4	3	5	4	5	5	4	4	5	5	5	3	4	5	4	5	5	5	4	5	5	5	5	4	5
28	2024/3/1 11:20:23	112s	wechat	88	1	3	1	3	3	3	3	3	3	3	3	3	3	3	3	3	3	3	3	3	3	3	3	3	3	3	3	3	3	3	3	3	3	3	3	3	3	3	3	3	3	3	3	1	3
29	2024/3/1 11:23:44	403s	wechat	139	2	3	1	4	5	4	4	5	4	5	5	4	5	4	5	5	5	5	4	5	5	5	4	5	5	5	5	4	5	5	4	5	4	5	5	5	5	5	4	5	5	5	5	4	5
30	2024/3/1 11:50:21	151s	wechat	131	2	3	1	5	5	4	5	5	4	5	5	4	5	5	5	4	5	4	4	5	4	4	4	4	4	4	4	4	4	5	4	4	4	5	5	4	4	4	4	4	5	5	4	3	4
31	2024/3/1 12:35:42	732s	Mobile submission	120	1	5	1	5	3	5	5	5	4	3	5	2	5	2	4	3	5	5	3	2	5	3	3	5	5	2	4	3	5	5	4	5	4	5	2	5	5	2	4	2	5	5	5	5	2
32	2024/3/1 12:38:00	227s	wechat	133	2	5	1	3	4	4	4	3	4	4	3	4	4	5	5	5	5	5	5	5	5	5	4	4	5	5	5	5	5	5	5	4	3	4	3	4	3	4	4	3	4	4	4	4	3
33	2024/3/1 12:53:29	677s	wechat	106	1	4	2	5	4	4	5	4	4	4	5	4	3	4	3	3	3	3	4	3	4	3	3	3	3	2	2	3	3	4	4	3	4	3	3	4	3	3	4	2	4	4	4	3	3
34	2024/3/4 9:29:58	52s	wechat	120	2	3	1	4	4	4	4	4	4	4	4	4	4	4	4	4	4	4	4	4	4	4	4	4	4	4	4	4	4	4	4	4	4	4	4	4	4	4	4	4	4	4	4	4	4
35	2024/3/4 9:35:33	320s	wechat	150	2	3	1	5	5	5	5	5	5	5	5	5	5	5	5	5	5	5	5	5	5	5	5	5	5	5	5	5	5	5	5	5	5	5	5	5	5	5	5	5	5	5	5	5	5
36	2024/3/4 9:47:34	106s	wechat	130	2	3	1	3	3	3	3	3	3	3	3	3	3	5	5	5	5	5	5	5	5	5	5	5	5	5	5	5	5	5	5	5	5	5	5	5	5	5	5	5	5	5	5	5	5
37	2024/3/4 9:55:24	87s	wechat	130	2	3	1	5	5	5	4	4	4	4	4	4	5	5	5	3	5	5	5	4	4	4	4	4	4	4	4	4	5	4	4	3	5	5	5	4	4	3	4	5	5	3	4	5	5
38	2024/3/4 10:06:28	70s	wechat	110	2	3	1	3	3	3	3	3	3	3	3	3	3	4	4	4	4	4	4	4	4	4	4	4	4	4	4	4	4	4	4	4	4	4	4	4	4	4	4	4	4	4	4	4	4
39	2024/3/4 10:19:24	190s	wechat	137	2	3	1	5	4	5	5	3	5	5	4	5	4	5	5	3	5	5	3	5	5	4	5	4	5	5	5	4	5	5	4	4	5	4	4	5	5	5	4	4	4	5	5	5	5
40	2024/3/4 10:23:34	190s	wechat	99	1	3	1	5	5	5	3	4	4	4	4	4	4	3	3	3	3	3	3	3	3	3	3	3	3	3	3	3	3	3	3	4	2	3	3	3	3	3	4	4	5	5	2	1	3
41	2024/3/4 16:19:37	551s	wechat	140	1	3	1	5	5	5	5	5	5	5	5	5	4	5	5	4	5	5	5	4	4	3	5	4	5	5	5	5	5	5	5	5	3	5	4	5	5	5	4	4	5	5	3	4	4
42	2024/3/8 10:30:57	375s	wechat	125	1	5	1	5	5	5	4	3	5	5	5	3	3	5	5	3	5	4	5	3	3	5	5	2	5	5	5	2	5	5	3	3	3	4	2	5	5	5	2	2	4	5	5	2	3
43	2024/3/8 10:31:47	355s	wechat	135	1	5	1	5	5	5	5	4	5	5	5	4	3	5	5	4	5	4	4	5	4	4	5	4	5	5	5	3	5	5	5	4	3	5	4	5	5	5	5	4	5	5	5	2	3
44	2024/3/8 10:37:15	141s	wechat	140	1	4	1	5	4	5	5	5	5	5	5	5	4	5	5	4	5	5	5	4	4	4	5	4	5	5	5	4	5	5	5	4	4	5	5	5	5	5	4	4	5	5	4	4	3
45	2024/3/8 10:37:28	61s	wechat	129	1	5	1	5	5	5	5	5	5	5	5	5	5	4	4	4	4	4	4	4	4	5	4	4	4	4	4	4	4	2	2	5	5	5	1	5	5	5	1	1	1	1	5	5	5
46	2024/3/8 10:39:46	286s	wechat	142	2	5	1	5	5	5	4	5	5	5	5	5	4	5	5	4	5	5	4	5	4	5	5	4	5	5	5	5	5	5	4	4	5	5	5	5	5	5	5	4	4	5	5	4	5
47	2024/3/8 10:41:07	208s	wechat	142	2	5	1	5	5	5	5	5	5	5	5	5	4	5	5	4	5	5	5	5	3	5	5	5	5	5	5	3	5	5	5	4	4	5	4	5	5	5	3	3	3	5	4	4	4
48	2024/3/8 10:41:31	350s	wechat	136	2	5	1	5	5	5	5	5	5	5	5	5	3	5	5	4	5	5	5	3	4	3	4	3	5	5	5	5	5	5	4	3	3	4	3	5	5	5	3	2	3	5	5	3	3
49	2024/3/8 10:41:42	199s	wechat	138	2	5	1	4	4	4	4	4	5	5	5	4	3	5	5	5	5	5	5	4	5	5	5	5	5	5	4	3	5	5	5	5	5	5	5	5	5	5	3	3	4	5	5	5	5
50	2024/3/8 10:42:30	257s	wechat	127	2	5	1	5	5	5	5	5	5	5	5	5	5	5	5	2	5	5	5	3	3	3	3	3	4	4	5	3	5	5	5	5	5	5	5	5	5	5	5	5	5	5	3	1	5
51	2024/3/8 10:44:57	423s	wechat	136	1	5	1	5	5	5	5	5	5	5	5	5	4	4	5	5	5	5	4	4	5	5	4	3	5	5	5	4	4	4	4	4	4	5	5	5	5	5	4	5	5	5	5	2	4
52	2024/3/8 10:45:17	295s	wechat	132	2	5	1	5	5	5	5	5	5	5	5	5	4	5	5	4	4	4	3	3	3	3	5	4	5	5	5	3	5	5	4	4	4	5	4	5	5	5	3	3	4	5	5	3	4
53	2024/3/8 10:46:02	109s	wechat	143	1	5	1	5	5	5	5	5	5	5	5	5	5	5	5	3	5	5	5	5	5	3	5	3	5	5	5	5	5	5	5	5	5	5	3	5	5	5	4	3	5	5	5	4	5
54	2024/3/8 10:47:19	215s	wechat	145	2	5	1	5	5	5	5	5	5	4	5	4	5	5	5	4	5	5	5	5	5	5	5	5	5	5	5	5	5	5	3	5	5	5	5	5	5	5	5	5	5	5	5	5	5
55	2024/3/8 10:48:22	119s	wechat	126	2	5	1	3	3	3	3	3	3	3	3	3	3	5	5	5	5	5	5	4	4	5	5	5	5	5	5	4	5	5	4	4	3	3	3	3	3	3	4	4	3	3	5	5	5
56	2024/3/8 10:49:57	101s	wechat	147	1	5	1	5	5	5	5	4	3	5	5	5	5	5	5	5	5	5	5	5	5	5	5	5	5	5	5	5	5	5	5	5	5	5	5	5	5	5	5	5	5	5	5	5	5
57	2024/3/8 10:50:05	162s	wechat	148	2	5	1	5	5	5	5	5	5	5	5	5	5	5	5	4	5	5	5	5	5	5	5	5	5	5	5	4	5	5	5	5	4	4	4	5	5	5	4	4	5	5	5	5	5
58	2024/3/8 10:51:35	368s	wechat	134	2	5	1	5	4	5	5	4	5	5	5	4	5	5	5	3	5	5	5	3	4	3	5	3	5	5	5	3	5	5	4	5	3	5	4	5	5	5	4	3	5	5	5	4	4
59	2024/3/8 10:52:23	105s	wechat	146	2	5	1	5	5	5	5	4	5	5	5	5	4	5	5	4	5	5	5	5	5	5	5	5	5	5	5	5	5	5	5	4	4	5	4	5	5	5	5	5	5	5	5	4	5
60	2024/3/8 10:52:43	186s	wechat	130	2	5	1	5	4	5	4	4	5	4	5	4	3	5	5	3	5	5	4	4	4	4	4	4	5	4	4	5	5	5	3	3	3	5	4	5	5	5	3	4	4	5	5	4	5
61	2024/3/8 10:53:27	217s	wechat	132	2	5	1	5	5	5	5	4	5	5	5	4	3	5	5	3	5	5	3	3	3	5	5	5	5	5	5	3	5	5	3	3	3	4	3	5	5	5	4	3	4	5	5	3	4
62	2024/3/8 10:53:54	190s	wechat	149	1	5	1	5	5	5	5	5	5	5	5	5	5	5	5	5	5	5	5	4	5	5	5	5	5	5	5	5	5	5	5	5	5	5	5	5	5	5	5	5	5	5	5	5	5
63	2024/3/8 10:55:04	110s	wechat	150	1	5	1	5	5	5	5	5	5	5	5	5	5	5	5	5	5	5	5	5	5	5	5	5	5	5	5	5	5	5	5	5	5	5	5	5	5	5	5	5	5	5	5	5	5
64	2024/3/8 10:56:12	181s	wechat	145	1	5	1	5	5	5	5	5	5	5	5	5	3	5	5	5	5	5	5	5	4	5	5	5	5	5	5	5	5	5	5	3	4	5	3	5	5	5	3	3	5	5	4	4	4
65	2024/3/8 10:56:52	325s	wechat	107	1	5	1	5	4	5	4	4	4	4	5	4	2	2	3	2	3	5	2	2	5	5	5	2	5	5	5	2	4	5	2	2	2	2	2	5	5	5	2	2	2	5	1	1	3
66	2024/3/8 10:57:17	305s	wechat	149	2	5	1	5	5	5	5	5	5	5	5	5	5	5	5	5	5	5	5	5	5	5	5	5	5	5	5	4	5	5	5	5	5	5	5	5	5	5	4	5	5	5	5	5	5
67	2024/3/8 10:57:29	235s	wechat	136	2	5	1	5	5	5	5	4	5	5	5	4	4	5	5	4	5	5	4	4	4	4	5	4	5	5	4	4	5	4	4	4	4	4	4	5	5	5	4	2	2	4	5	4	3
68	2024/3/8 10:58:13	211s	wechat	150	2	5	1	5	5	5	5	5	5	5	5	5	5	5	5	5	5	5	5	5	5	5	5	5	5	5	5	5	5	5	5	5	5	5	5	5	5	5	5	5	5	5	5	5	4
69	2024/3/8 10:58:58	126s	wechat	150	2	5	1	5	5	5	5	5	5	5	5	5	5	5	5	5	5	5	5	5	5	5	5	5	5	5	5	5	5	5	5	5	5	5	5	5	5	5	5	5	5	5	5	5	5
70	2024/3/8 11:00:54	218s	wechat	130	2	5	1	3	3	3	3	3	3	3	3	3	3	5	5	5	5	5	5	5	5	5	5	5	5	5	5	5	5	5	5	3	3	5	3	5	5	5	3	3	3	3	5	5	3
71	2024/3/8 11:05:44	196s	wechat	142	2	5	1	5	5	5	5	5	5	5	5	5	5	5	5	3	5	5	4	3	5	5	5	5	5	5	5	3	5	5	5	4	4	4	5	5	5	5	3	5	5	5	5	4	5
72	2024/3/8 11:07:26	772s	wechat	126	2	5	1	5	4	5	5	3	5	5	4	5	4	4	5	4	5	5	5	5	5	3	4	3	4	4	4	4	4	3	3	4	3	4	4	4	5	5	3	3	5	4	5	2	4
73	2024/3/8 11:08:29	224s	wechat	149	1	5	1	5	5	5	5	5	5	5	5	5	5	5	5	5	5	5	5	5	5	5	5	5	5	5	5	5	5	5	5	5	4	5	5	5	5	5	4	4	5	5	5	4	5
74	2024/3/8 11:09:16	265s	wechat	129	1	5	1	5	5	5	5	5	5	5	5	5	2	4	5	3	5	4	4	4	2	5	5	5	4	5	5	5	4	5	4	2	5	5	3	5	3	3	4	2	3	5	3	1	3
75	2024/3/8 11:10:28	196s	wechat	150	2	5	1	5	5	5	5	5	5	5	5	5	5	5	5	5	5	5	5	5	5	5	5	5	5	5	5	5	5	5	5	5	5	5	5	5	5	5	5	5	5	5	5	5	5
76	2024/3/8 11:12:00	63s	wechat	138	2	5	1	5	5	4	4	4	4	4	4	4	4	5	5	5	5	5	5	5	4	4	5	4	5	5	5	5	5	5	4	4	5	5	5	5	5	5	5	5	5	5	5	5	5
77	2024/3/8 11:12:57	154s	wechat	90	2	5	1	3	3	3	3	3	3	3	3	3	3	3	3	3	3	3	3	3	3	3	3	3	3	3	3	3	3	3	3	3	3	3	3	3	3	3	3	3	3	4	3	3	4
78	2024/3/8 11:13:22	292s	wechat	150	1	5	1	5	5	5	5	5	5	5	5	5	5	5	5	5	5	5	5	5	5	5	5	5	5	5	5	5	5	5	5	4	4	5	4	5	5	5	5	5	5	5	5	5	4
79	2024/3/8 11:19:20	130s	wechat	132	2	5	1	5	5	5	5	5	5	5	5	5	3	5	5	5	5	5	5	3	3	3	3	3	5	5	5	3	5	5	3	5	3	5	4	5	5	5	3	3	5	5	5	3	5
80	2024/3/8 11:20:55	287s	wechat	97	2	5	1	3	3	3	3	3	3	3	3	3	1	4	4	4	5	4	4	2	3	3	3	3	5	3	3	3	3	3	3	3	1	3	4	3	3	3	4	4	4	3	4	3	3
81	2024/3/8 11:22:36	129s	wechat	109	1	5	1	3	3	3	3	3	3	3	3	3	3	5	5	3	3	5	5	5	3	3	3	3	5	4	4	3	3	4	5	3	3	3	3	4	5	5	4	5	4	5	4	4	4
82	2024/3/8 11:27:39	112s	Mobile submission	150	2	5	1	5	5	5	5	5	5	5	5	5	5	5	5	5	5	5	5	5	5	5	5	5	5	5	5	5	5	5	5	5	5	5	5	5	5	5	5	5	5	5	5	5	5
83	2024/3/8 11:31:42	407s	Mobile submission	141	1	5	1	5	5	5	5	5	5	5	5	2	5	5	5	5	5	5	5	4	5	5	5	5	5	5	4	2	5	4	5	5	4	5	5	5	5	5	3	5	5	5	5	5	5
84	2024/3/8 11:35:39	155s	wechat	112	2	5	1	4	3	3	3	3	3	3	3	3	3	4	4	4	5	5	5	5	5	3	3	3	4	4	4	2	5	5	3	4	3	5	3	5	5	5	3	3	3	5	5	3	4
85	2024/3/8 11:38:29	391s	wechat	148	2	5	1	5	5	5	5	5	5	5	5	5	5	5	5	5	5	5	5	5	5	5	5	5	5	5	5	5	5	5	5	5	5	5	5	5	5	5	4	4	5	5	5	3	4
86	2024/3/8 11:39:39	184s	wechat	115	2	5	1	3	3	3	3	3	3	3	3	3	3	5	4	5	5	4	4	4	3	3	5	4	5	5	4	4	4	4	4	4	4	4	4	4	4	4	4	4	4	4	5	4	4
87	2024/3/8 11:44:21	139s	Mobile submission	150	2	5	1	5	5	5	5	5	5	5	5	5	5	5	5	5	5	5	5	5	5	5	5	5	5	5	5	5	5	5	5	4	5	5	5	5	5	5	5	5	5	5	5	5	2
88	2024/3/8 11:49:18	215s	wechat	145	1	5	1	5	5	5	5	5	5	5	5	3	4	5	5	5	5	5	5	5	5	5	5	5	5	5	5	3	5	5	5	4	3	5	3	5	5	5	2	3	5	5	5	5	3
89	2024/3/8 11:53:47	377s	wechat	122	1	5	1	5	5	5	5	2	4	5	3	2	2	5	5	2	5	5	1	2	4	5	5	5	5	5	5	1	5	5	4	3	2	1	2	5	5	5	1	1	2	5	5	5	3
90	2024/3/10 11:15:14	149s	Mobile submission	148	2	2	1	5	4	5	5	5	5	5	5	5	4	5	5	5	5	5	5	5	5	5	5	5	5	5	5	5	5	5	5	4	5	5	5	5	5	5	5	5	5	5	5	5	3
91	2024/3/10 11:15:18	148s	Mobile submission	140	1	2	1	5	5	5	5	5	5	5	5	5	3	5	5	5	5	5	5	5	5	5	4	4	4	4	4	5	5	4	4	5	5	5	5	5	5	5	5	5	5	5	5	4	5
92	2024/3/10 11:15:22	183s	wechat	144	2	2	1	5	5	5	5	5	5	5	5	5	5	5	5	4	5	5	5	5	5	4	5	4	5	5	5	4	5	5	5	4	5	5	4	5	5	5	5	4	5	5	5	3	4
93	2024/3/10 11:16:07	218s	wechat	150	2	2	1	5	5	5	5	5	5	5	5	5	5	5	5	5	5	5	5	5	5	5	5	5	5	5	5	5	5	5	5	5	5	5	4	5	5	5	5	4	5	5	5	5	4
94	2024/3/10 11:16:41	247s	wechat	122	2	2	1	4	3	4	4	4	4	4	4	4	4	5	5	4	4	4	4	4	4	4	4	4	4	4	4	4	4	5	4	4	4	4	4	4	4	4	4	4	4	4	4	4	4
95	2024/3/10 11:18:27	155s	Mobile submission	111	2	2	1	3	3	3	3	3	3	3	3	3	3	4	4	4	4	4	4	4	4	4	4	4	4	4	4	4	4	4	4	4	4	5	4	4	4	4	3	3	4	4	5	4	4
96	2024/3/10 11:19:08	157s	Mobile submission	146	2	2	1	5	5	5	5	5	5	5	5	5	3	5	5	5	5	5	5	5	5	5	5	5	5	5	5	5	5	5	5	4	5	5	5	5	5	5	5	5	5	5	5	3	5
97	2024/3/10 11:19:46	240s	Mobile submission	122	2	2	1	4	4	4	4	4	5	5	5	4	4	4	4	3	4	4	4	4	4	3	4	3	4	4	5	4	5	5	5	3	4	4	3	4	4	4	3	2	3	4	4	2	3
98	2024/3/10 11:27:24	187s	Mobile submission	150	2	2	1	5	5	5	5	5	5	5	5	5	5	5	5	5	5	5	5	5	5	5	5	5	5	5	5	5	5	5	5	5	5	5	5	5	5	5	5	5	5	5	5	5	5
99	2024/3/10 11:28:04	105s	Mobile submission	146	1	2	1	5	5	5	5	5	5	5	5	5	4	5	5	5	5	5	4	5	5	5	5	5	5	5	5	5	5	5	5	5	5	5	5	5	5	5	4	5	5	5	4	4	4
100	2024/3/10 11:33:01	180s	Mobile submission	150	2	2	1	5	5	5	5	5	5	5	5	5	5	5	5	5	5	5	5	5	5	5	5	5	5	5	5	5	5	5	5	5	5	5	5	5	5	5	5	5	5	5	5	5	4
101	2024/3/10 11:34:23	123s	Mobile submission	150	2	2	1	5	5	5	5	5	5	5	5	5	5	5	5	5	5	5	5	5	5	5	5	5	5	5	5	5	5	5	5	5	5	5	5	5	5	5	5	5	5	5	5	5	5
102	2024/3/10 11:37:28	180s	Mobile submission	128	1	2	1	3	3	5	4	5	5	4	4	4	2	4	3	2	4	4	5	5	5	5	5	5	5	5	5	5	5	5	5	4	5	5	3	4	4	4	5	2	4	5	5	2	3
103	2024/3/10 11:51:36	81s	Mobile submission	150	2	2	1	5	5	5	5	5	5	5	5	5	5	5	5	5	5	5	5	5	5	5	5	5	5	5	5	5	5	5	5	5	5	5	5	5	5	5	5	5	5	5	5	5	5
104	2024/3/10 11:57:15	78s	Mobile submission	115	1	2	1	3	3	3	3	3	3	3	3	3	3	3	3	4	4	4	4	4	4	4	4	4	4	4	5	5	5	5	5	5	5	5	5	5	5	5	5	5	5	5	5	5	5
105	2024/3/10 12:47:11	211s	Mobile submission	144	2	2	1	5	5	5	5	4	5	5	5	5	3	5	5	5	5	5	5	5	5	5	5	5	5	5	5	5	5	5	5	3	4	5	2	5	5	5	4	2	5	5	5	2	4
106	2024/3/10 13:09:01	94s	Mobile submission	130	2	2	1	3	3	3	3	3	3	3	3	3	3	5	5	5	5	5	5	5	5	5	5	5	5	5	5	5	5	5	5	5	5	5	5	5	5	5	5	5	5	5	5	5	5
107	2024/3/10 16:00:59	105s	Mobile submission	127	1	2	1	3	3	3	3	3	3	3	3	3	3	5	5	5	5	5	5	5	5	5	5	5	5	5	5	5	5	5	5	3	3	5	4	4	4	4	3	3	3	5	3	4	4
108	2024/3/10 16:12:59	97s	Mobile submission	150	1	2	1	5	5	5	5	5	5	5	5	5	5	5	5	5	5	5	5	5	5	5	5	5	5	5	5	5	5	5	5	5	5	5	5	5	5	5	5	5	5	5	5	5	5
109	2024/3/10 16:51:44	84s	Mobile submission	150	2	2	1	5	5	5	5	5	5	5	5	5	5	5	5	5	5	5	5	5	5	5	5	5	5	5	5	5	5	5	5	5	5	5	5	5	5	5	5	5	5	5	5	5	5
110	2024/3/10 17:04:02	150s	Mobile submission	144	1	2	1	5	5	5	5	5	5	5	5	5	3	5	5	5	5	5	5	5	4	5	4	4	5	5	5	4	5	5	5	3	5	5	4	5	5	5	5	4	4	5	5	5	5
111	2024/3/10 21:46:03	129s	wechat	126	2	2	1	3	3	3	3	3	3	3	3	3	3	5	5	5	5	5	5	5	5	5	5	5	5	5	5	5	5	5	5	3	3	3	2	5	5	5	2	1	5	5	5	1	3
112	2024/3/10 21:47:40	135s	wechat	130	2	2	1	5	5	5	5	5	5	5	5	5	3	4	4	4	4	4	4	4	4	4	4	4	4	4	4	4	4	4	4	3	5	4	5	4	4	4	5	5	5	5	5	5	4
113	2024/3/10 22:13:28	92s	Mobile submission	130	2	2	1	3	3	3	3	3	3	3	3	3	3	5	5	5	5	5	5	5	5	5	5	5	5	5	5	5	5	5	5	3	3	3	3	3	3	3	3	3	3	3	5	5	4
114	2024/3/10 22:17:10	189s	Mobile submission	109	1	2	1	5	3	4	3	4	3	2	5	4	2	4	3	2	4	5	3	5	4	2	4	2	4	5	5	5	4	4	3	2	3	3	3	4	5	5	2	3	3	4	4	2	5
115	2024/3/15 17:23:50	68s	wechat	150	2	1	1	5	5	5	5	5	5	5	5	5	5	5	5	5	5	5	5	5	5	5	5	5	5	5	5	5	5	5	5	5	5	5	5	5	5	5	5	5	5	5	5	5	5
116	2024/3/15 17:24:12	101s	Mobile submission	149	2	1	1	5	5	5	5	5	5	5	5	5	5	5	5	5	5	5	5	5	5	5	5	5	5	5	5	5	5	5	5	5	5	5	5	5	5	5	5	5	5	5	5	4	5
117	2024/3/15 17:24:18	100s	Mobile submission	150	2	1	1	5	5	5	5	5	5	5	5	5	5	5	5	5	5	5	5	5	5	5	5	5	5	5	5	5	5	5	5	5	5	5	5	5	5	5	5	5	5	5	5	5	5
118	2024/3/15 17:24:22	97s	Mobile submission	150	2	1	1	5	5	5	5	5	5	5	5	5	5	5	5	5	5	5	5	5	5	5	5	5	5	5	5	5	5	5	5	5	5	5	5	5	5	5	5	5	5	5	5	5	5
119	2024/3/15 17:25:15	140s	Mobile submission	127	2	1	1	3	4	4	4	4	3	4	5	4	4	5	4	4	4	4	5	4	4	5	5	5	4	4	5	5	4	5	5	5	5	5	4	4	4	3	5	4	5	3	5	2	3
120	2024/3/15 17:26:36	135s	Mobile submission	132	2	1	1	5	4	5	5	5	5	5	4	4	4	4	5	4	4	4	5	5	4	5	4	4	4	4	4	5	4	4	4	5	5	5	5	4	4	4	5	5	5	5	5	4	4
121	2024/3/15 17:26:59	239s	Mobile submission	146	1	1	1	5	5	5	5	5	5	5	5	5	4	5	5	5	5	5	5	5	5	5	5	5	5	5	5	5	5	5	5	3	4	5	5	5	4	4	4	4	5	5	4	3	4
122	2024/3/15 17:27:13	82s	Mobile submission	130	2	1	1	3	3	3	3	3	3	3	3	3	3	5	5	5	5	5	5	5	5	5	5	5	5	5	5	5	5	5	5	3	3	3	3	3	3	3	5	5	5	5	5	5	5
123	2024/3/15 17:27:21	203s	Mobile submission	117	2	1	1	5	4	4	5	5	5	4	4	4	3	4	3	3	3	4	4	3	5	4	3	3	4	4	3	4	4	4	3	3	4	4	3	3	4	3	4	3	5	4	5	4	3
124	2024/3/15 17:29:12	162s	Mobile submission	122	1	1	1	4	4	4	3	4	3	4	3	4	3	4	4	4	4	4	4	4	3	4	4	5	4	5	4	5	4	5	5	5	5	5	5	5	5	5	5	5	5	5	5	5	5
125	2024/3/15 17:29:25	181s	Mobile submission	150	1	1	1	5	5	5	5	5	5	5	5	5	5	5	5	5	5	5	5	5	5	5	5	5	5	5	5	5	5	5	5	2	4	5	5	5	5	5	5	5	5	5	5	5	5
126	2024/3/15 17:29:47	126s	Mobile submission	149	2	1	1	5	5	5	5	5	5	5	5	5	5	5	5	5	5	5	5	5	5	5	5	5	5	5	5	5	5	5	5	5	5	5	5	5	5	5	5	5	5	5	5	4	5
127	2024/3/15 17:30:00	139s	Mobile submission	149	2	1	1	5	5	5	5	5	5	5	5	5	5	5	5	5	5	5	5	5	5	5	5	5	5	5	5	5	5	5	5	4	5	5	5	5	5	5	5	5	5	5	4	5	4
128	2024/3/15 17:31:43	63s	Mobile submission	127	2	1	1	5	5	5	5	5	5	5	5	4	4	4	4	4	4	4	4	4	4	4	4	4	4	4	4	4	4	4	4	4	4	4	4	4	4	4	4	4	4	4	4	3	3
129	2024/3/15 17:34:15	75s	wechat	150	1	1	1	5	5	5	5	5	5	5	5	5	5	5	5	5	5	5	5	5	5	5	5	5	5	5	5	5	5	5	5	5	5	5	5	5	5	5	5	5	5	5	5	5	5
130	2024/3/15 17:34:52	62s	Mobile submission	150	1	1	1	5	5	5	5	5	5	5	5	5	5	5	5	5	5	5	5	5	5	5	5	5	5	5	5	5	5	5	5	5	5	5	5	5	5	5	5	5	5	5	5	5	5
131	2024/3/15 17:35:03	296s	Mobile submission	148	2	1	1	5	5	5	5	5	5	5	5	5	3	5	5	5	5	5	5	5	5	5	5	5	5	5	5	5	5	5	5	3	5	5	5	5	5	5	5	5	5	5	5	5	4
132	2024/3/15 17:35:16	263s	Mobile submission	150	2	1	1	5	5	5	5	5	5	5	5	5	5	5	5	5	5	5	5	5	5	5	5	5	5	5	5	5	5	5	5	5	5	5	5	5	5	5	5	5	5	5	5	5	5
133	2024/3/15 17:36:07	222s	Mobile submission	150	1	1	1	5	5	5	5	5	5	5	5	5	5	5	5	5	5	5	5	5	5	5	5	5	5	5	5	5	5	5	5	4	5	5	4	5	5	5	5	5	5	5	5	5	5
134	2024/3/15 17:36:10	142s	wechat	150	1	1	1	5	5	5	5	5	5	5	5	5	5	5	5	5	5	5	5	5	5	5	5	5	5	5	5	5	5	5	5	5	5	5	5	5	5	5	5	5	5	5	5	5	5
135	2024/3/15 17:38:30	175s	Mobile submission	150	2	1	1	5	5	5	5	5	5	5	5	5	5	5	5	5	5	5	5	5	5	5	5	5	5	5	5	5	5	5	5	5	5	5	5	5	5	5	5	5	5	5	5	5	5
136	2024/3/15 17:47:06	458s	Mobile submission	150	2	1	1	5	5	5	5	5	5	5	5	5	5	5	5	5	5	5	5	5	5	5	5	5	5	5	5	5	5	5	5	5	5	5	5	5	5	5	5	5	5	5	5	5	5
137	2024/3/15 18:00:09	274s	Mobile submission	147	2	1	1	5	5	5	5	5	5	5	5	5	5	5	5	5	5	5	5	5	5	5	5	5	5	5	5	5	5	5	5	5	4	5	5	5	5	5	5	5	5	5	5	2	4
138	2024/3/15 18:01:05	159s	Mobile submission	111	2	1	1	3	3	3	5	5	5	3	5	3	3	3	3	4	4	5	3	4	5	3	4	3	4	3	4	3	4	3	4	3	3	4	4	3	4	4	5	4	4	3	4	3	4
139	2024/3/15 18:09:45	141s	Mobile submission	150	2	1	1	5	5	5	5	5	5	5	5	5	5	5	5	5	5	5	5	5	5	5	5	5	5	5	5	5	5	5	5	5	5	5	5	5	5	5	5	5	5	5	5	5	5
140	2024/3/15 18:16:46	76s	wechat	150	2	3	1	5	5	5	5	5	5	5	5	5	5	5	5	5	5	5	5	5	5	5	5	5	5	5	5	5	5	5	5	5	5	5	5	5	5	5	5	5	5	5	5	5	5
141	2024/3/15 18:19:47	261s	wechat	130	2	3	1	3	3	3	3	3	3	3	3	3	3	5	5	5	5	5	5	5	5	5	5	5	5	5	5	5	5	5	5	5	5	5	5	5	5	5	5	5	5	5	5	5	5
142	2024/3/15 18:34:42	84s	wechat	149	2	3	1	5	5	5	5	5	5	5	5	5	5	5	5	5	5	5	5	5	5	5	5	5	5	5	5	5	5	5	5	5	5	5	5	5	5	5	5	5	5	5	5	4	5
143	2024/3/15 18:43:35	136s	wechat	103	2	3	1	4	3	3	3	3	3	3	3	3	3	4	4	2	4	4	4	4	4	4	4	4	3	3	3	3	3	3	3	3	3	3	3	3	3	3	3	3	3	3	5	4	3
144	2024/3/15 18:44:05	150s	wechat	150	1	3	1	5	5	5	5	5	5	5	5	5	5	5	5	5	5	5	5	5	5	5	5	5	5	5	5	5	5	5	5	5	5	5	5	5	5	5	5	5	5	5	5	5	4
145	2024/3/15 19:36:48	247s	Mobile submission	107	1	3	1	5	3	5	4	2	4	3	5	3	3	3	5	2	3	3	3	3	3	3	4	2	5	5	5	3	4	5	2	2	3	3	3	5	5	5	3	2	2	5	4	3	3
146	2024/3/15 19:37:18	99s	wechat	131	1	3	1	5	3	3	3	3	3	3	3	3	3	5	4	5	5	5	5	5	5	5	5	5	5	5	5	5	5	5	5	5	5	5	5	5	5	5	5	5	5	5	5	5	5
147	2024/3/15 19:40:39	418s	Mobile submission	139	2	3	1	5	5	5	5	5	5	5	5	5	5	5	5	4	5	5	5	3	5	2	5	2	5	5	5	4	5	5	5	5	4	2	3	5	4	4	4	3	2	5	5	4	3
148	2024/3/16 9:57:59	122s	Mobile submission	107	2	3	1	3	3	3	3	2	3	3	3	3	2	4	4	4	4	3	4	4	5	4	4	3	4	4	4	4	4	4	4	2	2	4	3	3	4	4	2	3	3	3	5	3	3
149	2024/3/16 10:58:20	209s	Mobile submission	117	1	3	1	5	5	2	3	2	3	4	4	4	1	5	5	2	5	5	5	5	5	3	3	5	5	5	5	2	5	4	3	5	2	5	5	5	5	5	2	1	5	5	5	2	2
150	2024/3/16 13:00:14	337s	Mobile submission	150	1	3	1	5	5	5	5	5	5	5	5	5	5	5	5	5	5	5	5	5	5	5	5	5	5	5	5	5	5	5	5	5	5	5	5	5	5	5	5	5	5	5	5	5	5
[truncated: 11 more columns]
