# Supplementary material for: Quantitative optimization exploration of the cultivation program for medical product management professionals based on QFD-obstacle integration model
Source: PLoS One. 2026 Mar 31;21(3):e0339633. doi: 10.1371/journal.pone.0339633 (PMC13038009; doi:10.1371/journal.pone.0339633)
Supplement: S1 File — (ZIP) [file pone.0339633.s001.zip › original data/Research on the Correlation between the Elements of Competency Requirements for Talents in the Medical Product Management Major and the Training Program_7_7(1).xlsx]

## Sheet: Sheet1
4. Understanding of Medical Device Product Regulations and Policies R39
4. Familiarity with Medical Device Product Standards and Specifications R40
4. Knowledge of Medical Device Product Quality Management System R41
4. Ability to Apply Relevant Laws and Regulations to Medical Device Product Management R42
4. Understanding of Medical Device Product Registration and Approval Process R43
4. Knowledge of Medical Device Product Recall and Disposal Procedures R44
4. Understanding of Medical Device Product Liability and Risk Management R45
4. Ability to Ensure Compliance of Medical Device Products with Regulations and Policies R46
5. Understanding of Medical Device Product Market Demand and Trends R47
5. Ability to Conduct Market Research and Analysis on Medical Device Products R48
5. Knowledge of Medical Device Product Marketing Strategies and Methods R49
5. Ability to Promote and Sell Medical Device Products R50
5. Understanding of Medical Device Product Customer Needs and Feedback R51
5. Ability to Establish and Maintain Customer Relationships for Medical Device Products R52
5. Knowledge of Medical Device Product Brand Building and Management R53
5. Ability to Develop and Implement Marketing Plans for Medical Device Products R54
5. Understanding of Medical Device Product Competition and Market Dynamics R55
6. Understanding of Medical Device Product Development Process and Methods R56
6. Knowledge of Medical Device Product Design Principles and Techniques R57
6. Ability to Participate in Medical Device Product Design and Development R58
6. Understanding of Medical Device Product Testing and Verification Methods R59
6. Knowledge of Medical Device Product Clinical Trial Procedures and Requirements R60
6. Ability to Participate in Medical Device Product Clinical Trials R61
6. Understanding of Medical Device Product Manufacturing Processes and Technologies R62
6. Knowledge of Medical Device Product Quality Control and Assurance Methods R63
6. Ability to Ensure the Quality and Safety of Medical Device Products R64
6. Understanding of Medical Device Product Intellectual Property Protection R65
7. Understanding of Medical Device Product Service Concepts and Models R66
7. Knowledge of Medical Device Product Installation, Commissioning, and Maintenance Techniques R67
7. Ability to Provide Technical Support and After - sales Service for Medical Device Products R68
7. Understanding of Medical Device Product User Training and Education Needs R69
7. Ability to Conduct User Training and Education for Medical Device Products R70
7. Knowledge of Medical Device Product Service Quality Management R71
7. Ability to Improve Service Quality and Customer Satisfaction for Medical Device Products R72
7. Understanding of Medical Device Product Service Innovation and Development Trends R73
8. Understanding of Medical Device Product Supervision System and Mechanisms R74
8. Knowledge of Medical Device Product Supervision Laws and Regulations R75
8. Ability to Cooperate with Regulatory Authorities in Medical Device Product Supervision R76
8. Understanding of Medical Device Product Inspection and Testing Institutions and Their Functions R77
8. Knowledge of Medical Device Product Certification and Accreditation Procedures R78
8. Ability to Ensure Compliance of Medical Device Products with Supervision Requirements R79
8. Understanding of Medical Device Product Adverse Event Monitoring and Reporting Systems R80
8. Ability to Handle Medical Device Product Adverse Events and Complaints R81
8. Knowledge of Medical Device Product Supervision Information Management R82
8. Ability to Use Supervision Information to Improve Medical Device Product Management R83
9. Understanding of Medical Device Product Clinical Application Scenarios and Requirements R84
9. Knowledge of Medical Device Product Clinical Evaluation Methods and Indicators R85
9. Ability to Participate in Medical Device Product Clinical Evaluation R86
9. Understanding of Medical Device Product Clinical Use and Operation Procedures R87
9. Knowledge of Medical Device Product Safety and Effectiveness Monitoring R88
9. Ability to Ensure the Safety and Effectiveness of Medical Device Products in Clinical Use R89

## Sheet: Sheet2
Serial Number	Submission Time	Time Used	Source	1. In your opinion, what is the correlation between theoretical teaching (general education curriculum) and the cultivation of the following professional talents in medical product management? - Professional Ethics R11	1. Sense of Responsibility R12	1. Basic Knowledge of Medical Device Products (Classification, Principles, etc.) R21	1. Medical Device Product Management Knowledge (Registration, Certification, etc.) R22	1. Medical Device Product Development Knowledge (Design, Testing, etc.) R23	1. Medical Device Product Marketing Knowledge (Market Research, Promotion, etc.) R24	1. Medical Device Product Service Knowledge (Installation, Maintenance, etc.) R25	1. Medical Device Product Supervision Knowledge (Regulations, Standards, etc.) R26	1. Medical Device Product Clinical Application Knowledge (Clinical Trials, Evaluation, etc.) R27	1. Medical Device Product Quality Management Knowledge (Quality Control, Assurance, etc.) R28	11. Statistical Methods and Statistical Tools in Supervision R29	11. Use of Modern Tools such as Computer Big Data Technology R20	11. Ability to Self-learn and Update Knowledge R31	11. Ability to Withstand Pressure and Adapt to Changes R32	11. Ability to Analyze and Solve Problems R33	11. Communication and Coordination Ability R34	11. Data Analysis and Processing Ability R35	11. Teamwork Ability R36	11. Innovative Thinking and Open Attitude R37	11. Risk Assessment and Management Ability R38	2. In your opinion, what is the correlation between the setting of theoretical teaching (disciplinary basic courses) and the cultivation of the following professional talents in medical product management? - Professional Ethics R11	2. Sense of Responsibility R12	2. Basic Knowledge of Medical Device Products (Classification, Principles, etc.) R21	2. Medical Device Product Management Knowledge (Registration, Certification, etc.) R22	2. Medical Device Product Development Knowledge (Design, Testing, etc.) R23	2. Medical Device Product Marketing Knowledge (Market Research, Promotion, etc.) R24	2. Medical Device Product Service Knowledge (Installation, Maintenance, etc.) R25	2. Medical Device Product Supervision Knowledge (Regulations, Standards, etc.) R26	2. Medical Device Product Clinical Application Knowledge (Clinical Trials, Evaluation, etc.) R27	2. Medical Device Product Quality Management Knowledge (Quality Control, Assurance, etc.) R28	21. Statistical Methods and Statistical Tools in Supervision R29	21. Use of Modern Tools such as Computer Big Data Technology R20	21. Ability to Self-learn and Update Knowledge R31	21. Ability to Withstand Pressure and Adapt to Changes R32	21. Ability to Analyze and Solve Problems R33	21. Communication and Coordination Ability R34	21. Data Analysis and Processing Ability R35	21. Teamwork Ability R36	21. Innovative Thinking and Open Attitude R37	21. Risk Assessment and Management Ability R38	3. In your opinion, what is the correlation between the setting of theoretical teaching (professional courses) and the cultivation of the following professional talents in medical product management? - Professional Ethics R11	3. Sense of Responsibility R12	3. Basic Knowledge of Medical Device Products (Classification, Principles, etc.) R21	3. Medical Device Product Management Knowledge (Registration, Certification, etc.) R22	3. Medical Device Product Development Knowledge (Design, Testing, etc.) R23	3. Medical Device Product Marketing Knowledge (Market Research, Promotion, etc.) R24
1	2024-03-19 15:01:38	601s	link	uncorrelated	uncorrelated	uncorrelated	uncorrelated	correlated	uncorrelated	uncorrelated	uncorrelated	uncorrelated	uncorrelated	strongly correlated	strongly correlated	correlated	weak correlated	weak correlated	weak correlated	correlated	weak correlated	weak correlated	weak correlated	correlated	correlated	strongly correlated	correlated	strongly correlated	correlated	correlated	correlated	correlated	correlated	strongly correlated	strongly correlated	correlated	weak correlated	correlated	correlated	correlated	correlated	correlated	weak correlated	strongly correlated	strongly correlated	correlated	strongly correlated	correlated	strongly correlated
2	2024-03-19 17:31:11	471s	wechat	correlated	correlated	uncorrelated	weak correlated	uncorrelated	weak correlated	uncorrelated	uncorrelated	uncorrelated	uncorrelated	correlated	correlated	strongly correlated	strongly correlated	correlated	correlated	uncorrelated	correlated	correlated	weak correlated	uncorrelated	uncorrelated	weak correlated	weak correlated	weak correlated	weak correlated	weak correlated	weak correlated	uncorrelated	weak correlated	weak correlated	weak correlated	uncorrelated	uncorrelated	weak correlated	weak correlated	correlated	weak correlated	weak correlated	uncorrelated	weak correlated	weak correlated	strongly correlated	strongly correlated	strongly correlated	strongly correlated
3	2024-03-19 18:43:53	1036s	wechat	strongly correlated	strongly correlated	strongly correlated	strongly correlated	weak correlated	correlated	correlated	weak correlated	weak correlated	weak correlated	correlated	correlated	strongly correlated	strongly correlated	strongly correlated	strongly correlated	weak correlated	strongly correlated	weak correlated	weak correlated	strongly correlated	strongly correlated	strongly correlated	strongly correlated	strongly correlated	strongly correlated	strongly correlated	strongly correlated	correlated	correlated	correlated	correlated	strongly correlated	strongly correlated	strongly correlated	strongly correlated	correlated	strongly correlated	correlated	correlated	strongly correlated	strongly correlated	strongly correlated	strongly correlated	strongly correlated	strongly correlated
4	2024-03-20 11:10:18	1580s	wechat	correlated	strongly correlated	correlated	correlated	correlated	weak correlated	weak correlated	weak correlated	weak correlated	weak correlated	correlated	strongly correlated	correlated	correlated	correlated	strongly correlated	weak correlated	weak correlated	weak correlated	weak correlated	weak correlated	weak correlated	correlated	correlated	strongly correlated	correlated	correlated	correlated	correlated	correlated	weak correlated	weak correlated	correlated	weak correlated	correlated	correlated	correlated	correlated	correlated	weak correlated	weak correlated	correlated	strongly correlated	strongly correlated	correlated	strongly correlated
5	2024-03-21 11:26:29	507s	wechat	uncorrelated	uncorrelated	weak correlated	correlated	uncorrelated	correlated	correlated	correlated	correlated	correlated	correlated	correlated	correlated	weak correlated	correlated	weak correlated	correlated	weak correlated	weak correlated	correlated	weak correlated	weak correlated	correlated	correlated	correlated	correlated	correlated	correlated	weak correlated	weak correlated	correlated	correlated	weak correlated	weak correlated	weak correlated	weak correlated	correlated	weak correlated	weak correlated	correlated	correlated	correlated	correlated	correlated	correlated	correlated
6	2024-03-21 14:00:49	1322s	wechat	correlated	correlated	weak correlated	weak correlated	weak correlated	weak correlated	weak correlated	weak correlated	weak correlated	weak correlated	weak correlated	weak correlated	correlated	correlated	correlated	correlated	weak correlated	correlated	correlated	weak correlated	correlated	correlated	strongly correlated	strongly correlated	correlated	correlated	correlated	correlated	correlated	correlated	correlated	correlated	correlated	correlated	correlated	correlated	correlated	correlated	correlated	correlated	strongly correlated	strongly correlated	strongly correlated	strongly correlated	strongly correlated	strongly correlated
7	2024-03-21 15:23:29	576s	wechat	strongly correlated	strongly correlated	weak correlated	weak correlated	weak correlated	weak correlated	correlated	weak correlated	weak correlated	weak correlated	weak correlated	weak correlated	weak correlated	strongly correlated	correlated	strongly correlated	weak correlated	strongly correlated	strongly correlated	weak correlated	weak correlated	weak correlated	weak correlated	weak correlated	strongly correlated	weak correlated	weak correlated	weak correlated	weak correlated	weak correlated	weak correlated	weak correlated	correlated	weak correlated	strongly correlated	weak correlated	weak correlated	weak correlated	correlated	weak correlated	correlated	correlated	strongly correlated	strongly correlated	correlated	strongly correlated
[truncated: 174 more columns]

## Sheet: Sheet4
11. Sense of responsibility R12	11. Basic knowledge of medical device products (classification, principle, etc.) R21	11. Basic knowledge of medical device product supervision R22	11, Medical, chemical management and other professional correlated discipline knowledge R23	11. correlated laws, Regulations and Standards R24 for medical devices	11. New policies and new market trends of medical devices R25	11. Clinical trial design and clinical data analysis of medical devices R26	11. Understanding of foreign regulatory systems and policies for medical devices R27	11. Medical device risk management and evaluation R28	11. Statistical methods and statistical tools in supervision R29	11, the use of modern tools such as computer big data technology R20	11. Ability to self-learn and update knowledge	11, pressure resistance and strain capacity R32	11. Problem analysis and solution ability R33	11. Communication and coordination ability R34	11. Data analysis and processing capability R35	11. Teamwork ability R36	11 Innovative thinking and open attitude	11. Risk assessment and management ability R38
